# Supplementary material for: Molecular Subtypes and CD4+ Memory T Cell-Based Signature Associated With Clinical Outcomes in Gastric Cancer
Source: Front Oncol. 2021 Mar 17;10:626912. doi: 10.3389/fonc.2020.626912 (PMC8011500; doi:10.3389/fonc.2020.626912)
Supplement: Supplementary file 8 [file Table_2.xlsx]

## Sheet: merge
sample	age	gender	lauren	stage
GSM858089	61	Male	Diffuse	4
GSM858118	76	Male	Intestinal	4
GSM858119	55	Female	Intestinal	1
GSM858110	73	Male	Intestinal	1
GSM858132	69.4795	Male	Intestinal	1
GSM858085	50.3233	Female	Intestinal	1
GSM858095	77	Male	Intestinal	1
GSM858097	84.6055	Male	Intestinal	1
GSM858120	71.7068	Female	Intestinal	2
GSM858124	75	Female	Intestinal	4
GSM858134	62.4849	Male	Intestinal	1
GSM858126	79.0027	Male	Intestinal	3
GSM858127	68	Female	Intestinal	4
GSM858090	66	Male	Mixed	3
GSM858091	70.3479	Male	Intestinal	2
GSM858106	82	Female	Intestinal	3
GSM858114	73	Female	Intestinal	3
GSM858125	74.4904	Male	Intestinal	4
GSM858113	68	Female	Diffuse	3
GSM858122	54.2082	Male	unknown	Unkown
GSM858084	61.9452	Male	Diffuse	3
GSM858094	71	Female	Intestinal	3
GSM858098	62	Female	Intestinal	2
GSM858099	71	Male	Intestinal	2
GSM858101	68.8548	Male	Intestinal	3
GSM858105	54	Male	Intestinal	2
GSM858109	77	Female	Intestinal	3
GSM858128	68.7918	Male	Intestinal	4
GSM858130	43	Male	Diffuse	4
GSM858133	71	Male	Intestinal	4
GSM858103	53.7918	Male	Intestinal	1
GSM858123	66	Female	Intestinal	4
GSM858129	72.5699	Male	Intestinal	3
GSM858100	60.5123	Male	Mixed	3
GSM858086	68.2274	Male	unknown	Unknown
GSM858092	76.4164	Male	Mixed	4
GSM858111	65	Female	Intestinal	2
GSM858115	73	Male	Intestinal	2
GSM858116	70	Male	Intestinal	3
GSM858137	81.9315	Female	Diffuse	4
GSM858083	69.2301	Male	Intestinal	1
GSM858088	57	Male	Intestinal	3
GSM858096	74	Male	Intestinal	3
GSM858102	73.4164	Female	Mixed	1
GSM858104	81.8795	Male	Diffuse	2
GSM858112	67	Male	Intestinal	1
GSM858117	62	Female	Diffuse	3
GSM858093	83.589	Female	Intestinal	2
GSM858082	64.7671	Female	Intestinal	3
GSM858087	60.1836	Male	Intestinal	3
GSM858107	70	Female	Diffuse	4
GSM858108	80	Female	Intestinal	3
GSM858121	75.6548	Male	Diffuse	3
GSM858131	84.4137	Male	Diffuse	2
GSM858135	68.8274	Male	Intestinal	2
GSM858136	66.474	Male	Diffuse	4
GSM1379322	40	Female	diffuse	2
GSM1379328	55	Male	diffuse	4
GSM1379310	75	Male	diffuse	3
GSM1379283	75	Male	mixed	2
GSM1379309	47	Male	diffuse	2
GSM1379271	47	Female	mixed	3
GSM1379286	57	Male	intestinal	3
GSM1379329	47	Male	intestinal	4
GSM1379308	71	Female	diffuse	3
GSM1379270	79	Female	intestinal	4
GSM1379307	56	Male	diffuse	4
GSM1379267	67	Male	intestinal	2
GSM1379306	67	Female	mixed	3
GSM1379305	61	Female	diffuse	3
GSM1379285	69	Male	intestinal	3
GSM1379284	66	Male	intestinal	2
GSM1379293	60	Male	mixed	2
GSM1379318	61	Female	diffuse	1
GSM1379292	57	Male	diffuse	3
GSM1379327	65	Female	mixed	4
GSM1379319	78	Male	intestinal	3
GSM1379262	60	Male	diffuse	3
GSM1379274	63	Female	intestinal	3
GSM1379298	47	Male	diffuse	3
GSM1379269	45	Female	intestinal	3
GSM1379326	55	Male	mixed	3
GSM1379266	49	Male	diffuse	3
GSM1379330	NA	Female	diffuse	4
GSM1379321	65	Male	intestinal	4
GSM1379320	64	Male	diffuse	3
GSM1379316	68	Male	intestinal	4
GSM1379315	65	Male	diffuse	3
GSM1379291	50	Female	intestinal	4
GSM1379290	38	Male	diffuse	3
GSM1379287	68	Female	diffuse	1
GSM1379289	51	Male	intestinal	4
GSM1379263	59	Male	diffuse	3
GSM1379324	60	Male	mixed	3
GSM1379325	69	Male	intestinal	3
GSM1379303	61	Male	mixed	3
GSM1379302	56	Male	diffuse	3
GSM1379265	63	Male	diffuse	4
GSM1379311	63	Male	diffuse	3
GSM1379301	54	Male	diffuse	3
GSM1379300	69	Male	diffuse	4
GSM1379299	63	Male	intestinal	4
GSM1379264	66	Male	diffuse	2
GSM1379295	65	Female	diffuse	4
GSM1379294	74	Female	diffuse	3
GSM1379313	74	Male	diffuse	3
GSM1379323	49	Male	diffuse	1
GSM1379276	50	Female	diffuse	3
GSM1379275	56	Male	intestinal	4
GSM1379280	74	Male	mixed	3
GSM1379297	49	Female	intestinal	3
GSM1379279	59	Male	mixed	3
GSM1379278	44	Male	mixed	3
GSM1379314	69	Male	mixed	3
GSM1379277	71	Female	mixed	3
GSM1379281	71	Male	diffuse	4
GSM1379282	74	Male	diffuse	2
GSM1379273	62	Male	intestinal	3
GSM1379272	NA	Male	intestinal	3
GSM1379261	64	Male	diffuse	3
GSM1379268	58	Male	mixed	2
GSM1379304	66	Male	diffuse	4
GSM1379288	68	Male	diffuse	3
GSM1379317	37	Male	diffuse	3
GSM1379312	61	Male	mixed	3
GSM1379296	64	Male	intestinal	3
GSM1523727	67	Male	intestinal	2
GSM1523728	68	Female	intestinal	2
GSM1523729	42	Female	diffuse	2
GSM1523744	69	Male	diffuse	2
GSM1523745	68	Male	diffuse	3
GSM1523746	56	Male	mixed	2
GSM1523747	60	Male	mixed	3
GSM1523748	68	Female	diffuse	3
GSM1523765	52	Female	diffuse	3
GSM1523768	52	Male	intestinal	3
GSM1523769	71	Female	diffuse	4
GSM1523770	63	Male	intestinal	2
GSM1523771	62	Female	diffuse	4
GSM1523772	58	Female	diffuse	4
GSM1523773	75	Female	diffuse	4
GSM1523774	56	Male	intestinal	3
GSM1523775	77	Female	diffuse	2
GSM1523776	48	Male	diffuse	2
GSM1523777	60	Male	intestinal	4
GSM1523778	56	Female	diffuse	3
GSM1523779	77	Female	diffuse	3
GSM1523780	84	Female	intestinal	4
GSM1523781	37	Female	intestinal	4
GSM1523782	63	Male	intestinal	4
GSM1523783	55	Female	diffuse	3
GSM1523784	44	Female	diffuse	3
GSM1523785	60	Female	intestinal	2
GSM1523786	44	Female	diffuse	4
GSM1523787	57	Female	intestinal	4
GSM1523788	42	Female	diffuse	4
GSM1523789	69	Male	diffuse	4
GSM1523790	62	Male	intestinal	2
GSM1523791	60	Male	intestinal	1
GSM1523792	55	Male	intestinal	1
GSM1523793	82	Female	diffuse	2
GSM1523794	67	Male	diffuse	4
GSM1523795	70	Male	intestinal	1
GSM1523796	53	Male	intestinal	3
GSM1523797	63	Male	intestinal	3
GSM1523798	84	Male	diffuse	2
GSM1523799	81	Male	intestinal	2
GSM1523800	73	Male	intestinal	3
GSM1523801	74	Male	mixed	2
GSM1523802	70	Female	intestinal	2
GSM1523803	72	Female	mixed	4
GSM1523804	37	Female	diffuse	3
GSM1523805	72	Female	mixed	3
GSM1523806	68	Male	intestinal	3
GSM1523807	70	Female	intestinal	2
GSM1523808	56	Male	diffuse	3
GSM1523809	77	Male	intestinal	2
GSM1523810	66	Male	intestinal	1
GSM1523811	80	Female	intestinal	1
GSM1523812	62	Male	diffuse	3
GSM1523813	70	Male	diffuse	3
GSM1523814	68	Male	intestinal	2
GSM1523815	64	Male	mixed	3
GSM1523816	66	Male	intestinal	2
GSM1523817	73	Male	diffuse	4
GSM1523818	66	Female	diffuse	4
GSM1523819	77	Female	intestinal	4
GSM1523820	64	Male	intestinal	3
GSM1523821	64	Male	intestinal	4
GSM1523822	66	Male	intestinal	1
GSM1523823	64	Female	intestinal	3
GSM1523824	64	Male	intestinal	2
GSM1523825	69	Male	intestinal	3
GSM1523826	74	Male	intestinal	3
GSM1523827	36	Female	diffuse	3
GSM1523828	72	Male	intestinal	4
GSM1523829	68	Male	intestinal	2
GSM1523830	59	Male	intestinal	2
GSM1523831	68	Male	diffuse	4
GSM1523832	62	Male	intestinal	3
GSM1523833	65	Male	diffuse	4
GSM1523834	66	Female	diffuse	3
GSM1523835	54	Male	intestinal	2
GSM1523836	56	Male	intestinal	3
GSM1523837	70	Male	intestinal	1
GSM1523838	65	Male	intestinal	3
GSM1523839	57	Male	diffuse	3
GSM1523840	78	Male	diffuse	2
GSM1523841	65	Male	mixed	2
GSM1523842	70	Male	diffuse	2
GSM1523843	65	Female	diffuse	4
GSM1523844	54	Male	intestinal	3
GSM1523845	77	Female	diffuse	4
GSM1523846	63	Male	diffuse	3
GSM1523847	31	Female	intestinal	2
GSM1523848	68	Male	diffuse	3
GSM1523849	65	Male	intestinal	3
GSM1523850	38	Male	diffuse	4
GSM1523851	77	Female	intestinal	1
GSM1523852	55	Male	intestinal	3
GSM1523853	68	Male	intestinal	1
GSM1523854	69	Male	diffuse	2
GSM1523855	77	Male	intestinal	3
GSM1523856	51	Female	diffuse	2
GSM1523857	75	Female	intestinal	3
GSM1523858	42	Female	diffuse	1
GSM1523859	67	Male	intestinal	2
GSM1523860	66	Male	mixed	1
GSM1523861	64	Male	intestinal	1
GSM1523862	41	Male	diffuse	4
GSM1523863	64	Female	mixed	1
GSM1523864	52	Male	intestinal	1
GSM1523865	70	Male	intestinal	2
GSM1523866	86	Female	intestinal	4
GSM1523867	54	Male	intestinal	3
GSM1523868	62	Male	mixed	3
GSM1523869	67	Female	diffuse	2
GSM1523870	75	Male	intestinal	2
GSM1523871	70	Female	intestinal	2
GSM1523872	61	Female	diffuse	4
GSM1523873	57	Male	diffuse	4
GSM1523874	72	Female	intestinal	1
GSM1523875	79	Male	intestinal	2
GSM1523876	76	Male	intestinal	1
GSM1523877	65	Male	intestinal	3
GSM1523878	56	Male	intestinal	2
GSM1523879	63	Male	intestinal	4
GSM1523880	54	Female	diffuse	1
GSM1523881	74	Male	intestinal	3
GSM1523882	36	Male	diffuse	3
GSM1523883	77	Male	diffuse	2
GSM1523884	50	Male	diffuse	3
GSM1523885	53	Female	diffuse	1
GSM1523886	49	Male	diffuse	4
GSM1523887	46	Male	diffuse	1
GSM1523888	52	Male	intestinal	1
GSM1523889	74	Male	intestinal	1
GSM1523890	33	Female	diffuse	3
GSM1523891	53	Female	intestinal	1
GSM1523892	59	Male	intestinal	1
GSM1523893	74	Male	intestinal	1
GSM1523894	56	Male	intestinal	1
GSM1523895	66	Male	intestinal	1
GSM1523896	51	Male	intestinal	2
GSM1523897	78	Female	intestinal	1
GSM1523898	60	Male	intestinal	1
GSM1523899	60	Female	intestinal	2
GSM1523901	65	Female	intestinal	1
GSM1523903	60	Male	intestinal	3
GSM1523904	56	Male	intestinal	4
GSM1523905	66	Male	diffuse	2
GSM1523906	53	Male	diffuse	1
GSM1523908	44	Female	diffuse	4
GSM1523909	74	Male	diffuse	2
GSM1523910	53	Male	diffuse	3
GSM1523911	72	Female	intestinal	4
GSM1523918	62	Male	diffuse	3
GSM1523919	64	Male	intestinal	4
GSM1523920	44	Male	intestinal	2
GSM1523921	42	Male	diffuse	2
GSM1523922	65	Male	intestinal	2
GSM1523923	59	Male	diffuse	2
GSM1523924	52	Male	diffuse	2
GSM1523925	59	Female	diffuse	2
GSM1523926	69	Male	intestinal	2
GSM1523927	46	Male	diffuse	2
GSM1523928	69	Male	intestinal	2
GSM1523929	67	Female	intestinal	3
GSM1523930	51	Male	intestinal	2
GSM1523931	61	Female	diffuse	2
GSM1523932	66	Female	intestinal	2
GSM1523933	74	Male	diffuse	2
GSM1523934	70	Male	intestinal	4
GSM1523935	64	Male	diffuse	2
GSM1523936	70	Male	diffuse	2
GSM1523937	81	Male	intestinal	2
GSM1523938	53	Female	diffuse	4
GSM1523939	28	Female	diffuse	4
GSM1523940	69	Male	intestinal	4
GSM1523941	70	Male	diffuse	4
GSM1523942	70	Male	intestinal	3
GSM1523943	72	Female	diffuse	4
GSM1523944	71	Male	diffuse	3
GSM1523945	53	Male	diffuse	4
GSM1523946	50	Male	intestinal	3
GSM1523947	74	Female	intestinal	2
GSM1523948	52	Male	diffuse	4
GSM1523949	51	Female	diffuse	4
GSM1523950	57	Male	intestinal	4
GSM1523951	66	Male	diffuse	4
GSM1523952	54	Female	diffuse	2
GSM1523953	70	Male	diffuse	3
GSM1523954	62	Male	diffuse	2
GSM1523955	49	Male	mixed	3
GSM1523956	76	Male	mixed	2
GSM1523957	37	Female	intestinal	2
GSM1523958	56	Male	diffuse	2
GSM1523959	54	Male	intestinal	4
GSM1523960	70	Female	intestinal	2
GSM1523961	63	Male	intestinal	2
GSM1523962	48	Male	diffuse	3
GSM1523963	69	Female	intestinal	2
GSM1523964	61	Male	intestinal	2
GSM1523965	52	Male	diffuse	4
GSM1523966	35	Male	diffuse	4
GSM1523967	52	Male	diffuse	3
GSM1523968	44	Female	diffuse	4
GSM1523969	69	Male	diffuse	3
GSM1523970	77	Female	mixed	2
GSM1523971	45	Female	diffuse	3
GSM1523972	70	Male	mixed	4
GSM1523973	62	Male	diffuse	3
GSM1523974	61	Male	intestinal	2
GSM1523975	67	Male	diffuse	3
GSM1523976	69	Male	mixed	3
GSM1523977	63	Male	diffuse	2
GSM1523978	67	Female	diffuse	4
GSM1523979	78	Male	intestinal	3
GSM1523980	77	Female	diffuse	3
GSM1523981	51	Male	diffuse	2
GSM1523982	56	Male	diffuse	4
GSM1523983	61	Male	diffuse	3
GSM1523984	57	Male	diffuse	2
GSM1523985	70	Male	intestinal	3
GSM1523986	72	Male	diffuse	3
GSM1523987	30	Female	diffuse	3
GSM1523988	65	Male	diffuse	3
GSM1523989	46	Male	intestinal	4
GSM1523990	40	Male	diffuse	3
GSM1523991	63	Female	intestinal	2
GSM1523992	70	Female	diffuse	4
GSM1523993	69	Male	intestinal	3
GSM1523994	63	Male	intestinal	3
GSM1523995	82	Male	mixed	3
GSM1523996	75	Female	diffuse	2
GSM1523997	72	Female	diffuse	4
GSM1523998	59	Male	intestinal	3
GSM1523999	66	Male	intestinal	2
GSM1524000	69	Female	diffuse	3
GSM1524001	58	Male	intestinal	2
GSM1524002	64	Male	mixed	3
GSM1524003	60	Female	intestinal	3
GSM1524004	58	Male	diffuse	4
GSM1524005	71	Male	intestinal	4
GSM1524006	41	Female	diffuse	3
GSM1524007	48	Female	diffuse	4
GSM1524008	39	Male	diffuse	4
GSM1524009	60	Female	diffuse	3
GSM1524010	73	Female	diffuse	3
GSM1524011	63	Female	intestinal	2
GSM1524012	64	Male	diffuse	3
GSM1524013	63	Male	intestinal	2
GSM1524014	66	Female	intestinal	4
GSM1524015	61	Male	intestinal	4
GSM1524016	24	Male	diffuse	4
GSM1524017	67	Male	intestinal	3
GSM1524018	64	Male	mixed	3
GSM1524019	70	Male	diffuse	4
GSM1524020	51	Male	intestinal	3
GSM1524021	56	Female	diffuse	3
GSM1524022	65	Female	diffuse	4
GSM1524023	77	Female	intestinal	4
GSM1524024	61	Male	diffuse	3
GSM1524025	71	Male	diffuse	3
GSM1524026	52	Female	diffuse	3
GSM1524027	61	Male	diffuse	3
GSM1524028	72	Male	intestinal	3
GSM1524029	50	Female	diffuse	4
GSM1524030	46	Female	diffuse	3
GSM1524031	55	Male	intestinal	4
GSM1524032	70	Female	intestinal	4
GSM1524033	67	Female	intestinal	4
GSM1524034	65	Male	intestinal	3
GSM1524035	64	Female	mixed	4
GSM1524036	70	Male	intestinal	3
GSM1524037	72	Male	intestinal	3
GSM1524038	74	Male	diffuse	4
GSM1524039	72	Male	diffuse	3
GSM1524040	55	Female	diffuse	4
GSM1524041	56	Male	intestinal	4
GSM1524042	62	Female	diffuse	3
GSM1524043	60	Male	diffuse	4
GSM1524044	80	Male	intestinal	4
GSM1524045	33	Male	intestinal	2
GSM1524046	59	Female	diffuse	2
GSM1524047	74	Male	diffuse	2
GSM1524048	67	Male	intestinal	2
GSM1524049	62	Male	intestinal	2
GSM1524050	66	Male	intestinal	2
GSM1524051	51	Female	diffuse	2
GSM1524052	74	Male	diffuse	2
GSM1524053	61	Male	intestinal	2
GSM1524054	72	Male	intestinal	2
GSM1524055	54	Male	intestinal	2
GSM1524056	71	Male	intestinal	2
GSM1524057	80	Male	intestinal	4
GSM1524058	56	Female	intestinal	2
GSM1524059	58	Male	diffuse	2
GSM1524060	56	Male	intestinal	2
GSM1524061	77	Male	intestinal	2
GSM1524062	40	Female	diffuse	3
GSM1524068	71	Female	intestinal	2
GSM1524069	63	Male	intestinal	2
GSM1524070	58	Male	intestinal	2
GSM1524071	60	Male	intestinal	3
GSM1524072	43	Female	diffuse	4

## Sheet: GSE34942
sample	age	gender	lauren	stage
GSM858089	61	Male	Diffuse	4
GSM858118	76	Male	Intestinal	4
GSM858119	55	Female	Intestinal	1
GSM858110	73	Male	Intestinal	1
GSM858132	69.4795	Male	Intestinal	1
GSM858085	50.3233	Female	Intestinal	1
GSM858095	77	Male	Intestinal	1
GSM858097	84.6055	Male	Intestinal	1
GSM858120	71.7068	Female	Intestinal	2
GSM858124	75	Female	Intestinal	4
GSM858134	62.4849	Male	Intestinal	1
GSM858126	79.0027	Male	Intestinal	3
GSM858127	68	Female	Intestinal	4
GSM858090	66	Male	Mixed	3
GSM858091	70.3479	Male	Intestinal	2
GSM858106	82	Female	Intestinal	3
GSM858114	73	Female	Intestinal	3
GSM858125	74.4904	Male	Intestinal	4
GSM858113	68	Female	Diffuse	3
GSM858122	54.2082	Male	unknown	Unkown
GSM858084	61.9452	Male	Diffuse	3
GSM858094	71	Female	Intestinal	3
GSM858098	62	Female	Intestinal	2
GSM858099	71	Male	Intestinal	2
GSM858101	68.8548	Male	Intestinal	3
GSM858105	54	Male	Intestinal	2
GSM858109	77	Female	Intestinal	3
GSM858128	68.7918	Male	Intestinal	4
GSM858130	43	Male	Diffuse	4
GSM858133	71	Male	Intestinal	4
GSM858103	53.7918	Male	Intestinal	1
GSM858123	66	Female	Intestinal	4
GSM858129	72.5699	Male	Intestinal	3
GSM858100	60.5123	Male	Mixed	3
GSM858086	68.2274	Male	unknown	Unknown
GSM858092	76.4164	Male	Mixed	4
GSM858111	65	Female	Intestinal	2
GSM858115	73	Male	Intestinal	2
GSM858116	70	Male	Intestinal	3
GSM858137	81.9315	Female	Diffuse	4
GSM858083	69.2301	Male	Intestinal	1
GSM858088	57	Male	Intestinal	3
GSM858096	74	Male	Intestinal	3
GSM858102	73.4164	Female	Mixed	1
GSM858104	81.8795	Male	Diffuse	2
GSM858112	67	Male	Intestinal	1
GSM858117	62	Female	Diffuse	3
GSM858093	83.589	Female	Intestinal	2
GSM858082	64.7671	Female	Intestinal	3
GSM858087	60.1836	Male	Intestinal	3
GSM858107	70	Female	Diffuse	4
GSM858108	80	Female	Intestinal	3
GSM858121	75.6548	Male	Diffuse	3
GSM858131	84.4137	Male	Diffuse	2
GSM858135	68.8274	Male	Intestinal	2
GSM858136	66.474	Male	Diffuse	4

## Sheet: GSE57303
sample	age	gender	lauren	stge	T	N	M
GSM1379322	40	Female	diffuse	2	3	0	0
GSM1379328	55	Male	diffuse	4	3	3	0
GSM1379310	75	Male	diffuse	3	3	1	0
GSM1379283	75	Male	mixed	2	3	0	0
GSM1379309	47	Male	diffuse	2	3	0	0
GSM1379271	47	Female	mixed	3	3	2	0
GSM1379286	57	Male	intestinal	3	3	2	0
GSM1379329	47	Male	intestinal	4	3	2	1
GSM1379308	71	Female	diffuse	3	3	1	0
GSM1379270	79	Female	intestinal	4	3	3	0
GSM1379307	56	Male	diffuse	4	4	2	0
GSM1379267	67	Male	intestinal	2	3	0	0
GSM1379306	67	Female	mixed	3	3	1	0
GSM1379305	61	Female	diffuse	3	3	2	0
GSM1379285	69	Male	intestinal	3	3	1	0
GSM1379284	66	Male	intestinal	2	3	0	0
GSM1379293	60	Male	mixed	2	3	0	0
GSM1379318	61	Female	diffuse	1	2	0	0
GSM1379292	57	Male	diffuse	3	3	1	0
GSM1379327	65	Female	mixed	4	2	2	1
GSM1379319	78	Male	intestinal	3	3	1	0
GSM1379262	60	Male	diffuse	3	3	2	0
GSM1379274	63	Female	intestinal	3	3	1	0
GSM1379298	47	Male	diffuse	3	3	2	0
GSM1379269	45	Female	intestinal	3	3	2	0
GSM1379326	55	Male	mixed	3	3	2	0
GSM1379266	49	Male	diffuse	3	3	1	0
GSM1379330	NA	Female	diffuse	4	3	3	0
GSM1379321	65	Male	intestinal	4	4	1	0
GSM1379320	64	Male	diffuse	3	3	1	0
GSM1379316	68	Male	intestinal	4	3	3	0
GSM1379315	65	Male	diffuse	3	3	2	0
GSM1379291	50	Female	intestinal	4	4	1	0
GSM1379290	38	Male	diffuse	3	3	1	0
GSM1379287	68	Female	diffuse	1	2	0	0
GSM1379289	51	Male	intestinal	4	4	2	1
GSM1379263	59	Male	diffuse	3	3	2	0
GSM1379324	60	Male	mixed	3	3	2	0
GSM1379325	69	Male	intestinal	3	3	2	0
GSM1379303	61	Male	mixed	3	3	1	0
GSM1379302	56	Male	diffuse	3	3	1	0
GSM1379265	63	Male	diffuse	4	4	2	0
GSM1379311	63	Male	diffuse	3	2	2	0
GSM1379301	54	Male	diffuse	3	3	1	0
GSM1379300	69	Male	diffuse	4	4	3	0
GSM1379299	63	Male	intestinal	4	4	1	0
GSM1379264	66	Male	diffuse	2	3	0	0
GSM1379295	65	Female	diffuse	4	4	1	1
GSM1379294	74	Female	diffuse	3	3	1	0
GSM1379313	74	Male	diffuse	3	3	1	0
GSM1379323	49	Male	diffuse	1	2	0	0
GSM1379276	50	Female	diffuse	3	3	2	0
GSM1379275	56	Male	intestinal	4	2	2	1
GSM1379280	74	Male	mixed	3	3	1	0
GSM1379297	49	Female	intestinal	3	2	2	0
GSM1379279	59	Male	mixed	3	3	2	0
GSM1379278	44	Male	mixed	3	3	1	0
GSM1379314	69	Male	mixed	3	3	1	0
GSM1379277	71	Female	mixed	3	3	1	0
GSM1379281	71	Male	diffuse	4	3	1	1
GSM1379282	74	Male	diffuse	2	3	0	0
GSM1379273	62	Male	intestinal	3	3	2	0
GSM1379272	NA	Male	intestinal	3	3	2	0
GSM1379261	64	Male	diffuse	3	3	1	0
GSM1379268	58	Male	mixed	2	3	0	0
GSM1379304	66	Male	diffuse	4	4	0	1
GSM1379288	68	Male	diffuse	3	3	2	0
GSM1379317	37	Male	diffuse	3	3	1	0
GSM1379312	61	Male	mixed	3	3	2	0
GSM1379296	64	Male	intestinal	3	3	2	0

## Sheet: GSE62254
sample	age	gender	lauren	stage	T	N	M
GSM1523727	67	Male	intestinal	2	2	1	0
GSM1523728	68	Female	intestinal	2	2	1	0
GSM1523729	42	Female	diffuse	2	2	1	0
GSM1523744	69	Male	diffuse	2	2	1	0
GSM1523745	68	Male	diffuse	3	3	2	0
GSM1523746	56	Male	mixed	2	2	1	0
GSM1523747	60	Male	mixed	3	2	2	0
GSM1523748	68	Female	diffuse	3	3	1	0
GSM1523765	52	Female	diffuse	3	3	2	0
GSM1523768	52	Male	intestinal	3	2	2	0
GSM1523769	71	Female	diffuse	4	3	3	0
GSM1523770	63	Male	intestinal	2	2	1	0
GSM1523771	62	Female	diffuse	4	4	2	1
GSM1523772	58	Female	diffuse	4	3	1	1
GSM1523773	75	Female	diffuse	4	3	3	0
GSM1523774	56	Male	intestinal	3	2	2	0
GSM1523775	77	Female	diffuse	2	2	1	0
GSM1523776	48	Male	diffuse	2	2	1	0
GSM1523777	60	Male	intestinal	4	2	3	0
GSM1523778	56	Female	diffuse	3	3	2	0
GSM1523779	77	Female	diffuse	3	3	2	0
GSM1523780	84	Female	intestinal	4	4	1	0
GSM1523781	37	Female	intestinal	4	2	3	0
GSM1523782	63	Male	intestinal	4	2	3	0
GSM1523783	55	Female	diffuse	3	2	2	0
GSM1523784	44	Female	diffuse	3	2	2	0
GSM1523785	60	Female	intestinal	2	2	1	0
GSM1523786	44	Female	diffuse	4	2	3	1
GSM1523787	57	Female	intestinal	4	2	3	0
GSM1523788	42	Female	diffuse	4	2	3	1
GSM1523789	69	Male	diffuse	4	2	3	1
GSM1523790	62	Male	intestinal	2	2	1	0
GSM1523791	60	Male	intestinal	1	2	0	0
GSM1523792	55	Male	intestinal	1	2	0	0
GSM1523793	82	Female	diffuse	2	2	1	0
GSM1523794	67	Male	diffuse	4	2	3	0
GSM1523795	70	Male	intestinal	1	2	0	0
GSM1523796	53	Male	intestinal	3	3	1	0
GSM1523797	63	Male	intestinal	3	3	2	0
GSM1523798	84	Male	diffuse	2	2	1	0
GSM1523799	81	Male	intestinal	2	2	1	0
GSM1523800	73	Male	intestinal	3	2	2	0
GSM1523801	74	Male	mixed	2	2	1	0
GSM1523802	70	Female	intestinal	2	2	1	0
GSM1523803	72	Female	mixed	4	3	3	0
GSM1523804	37	Female	diffuse	3	3	1	0
GSM1523805	72	Female	mixed	3	3	2	0
GSM1523806	68	Male	intestinal	3	3	2	0
GSM1523807	70	Female	intestinal	2	2	1	0
GSM1523808	56	Male	diffuse	3	3	1	0
GSM1523809	77	Male	intestinal	2	2	1	0
GSM1523810	66	Male	intestinal	1	2	0	0
GSM1523811	80	Female	intestinal	1	2	0	0
GSM1523812	62	Male	diffuse	3	3	1	0
GSM1523813	70	Male	diffuse	3	3	1	0
GSM1523814	68	Male	intestinal	2	2	1	0
GSM1523815	64	Male	mixed	3	2	2	0
GSM1523816	66	Male	intestinal	2	2	1	0
GSM1523817	73	Male	diffuse	4	3	3	0
GSM1523818	66	Female	diffuse	4	3	3	0
GSM1523819	77	Female	intestinal	4	4	1	0
GSM1523820	64	Male	intestinal	3	3	1	0
GSM1523821	64	Male	intestinal	4	4	1	0
GSM1523822	66	Male	intestinal	1	2	0	0
GSM1523823	64	Female	intestinal	3	2	2	0
GSM1523824	64	Male	intestinal	2	2	1	0
GSM1523825	69	Male	intestinal	3	3	2	0
GSM1523826	74	Male	intestinal	3	3	1	0
GSM1523827	36	Female	diffuse	3	3	1	0
GSM1523828	72	Male	intestinal	4	3	3	0
GSM1523829	68	Male	intestinal	2	2	0	0
GSM1523830	59	Male	intestinal	2	2	1	0
GSM1523831	68	Male	diffuse	4	2	1	1
GSM1523832	62	Male	intestinal	3	2	2	0
GSM1523833	65	Male	diffuse	4	3	3	0
GSM1523834	66	Female	diffuse	3	3	1	0
GSM1523835	54	Male	intestinal	2	2	1	0
GSM1523836	56	Male	intestinal	3	3	1	0
GSM1523837	70	Male	intestinal	1	2	0	0
GSM1523838	65	Male	intestinal	3	3	2	0
GSM1523839	57	Male	diffuse	3	3	2	0
GSM1523840	78	Male	diffuse	2	2	1	0
GSM1523841	65	Male	mixed	2	2	1	0
GSM1523842	70	Male	diffuse	2	2	1	0
GSM1523843	65	Female	diffuse	4	4	2	1
GSM1523844	54	Male	intestinal	3	3	2	0
GSM1523845	77	Female	diffuse	4	3	3	0
GSM1523846	63	Male	diffuse	3	2	2	0
GSM1523847	31	Female	intestinal	2	2	1	0
GSM1523848	68	Male	diffuse	3	3	1	0
GSM1523849	65	Male	intestinal	3	3	1	0
GSM1523850	38	Male	diffuse	4	4	2	0
GSM1523851	77	Female	intestinal	1	2	0	0
GSM1523852	55	Male	intestinal	3	3	1	0
GSM1523853	68	Male	intestinal	1	2	0	0
GSM1523854	69	Male	diffuse	2	2	1	0
GSM1523855	77	Male	intestinal	3	2	2	0
GSM1523856	51	Female	diffuse	2	2	1	0
GSM1523857	75	Female	intestinal	3	3	2	0
GSM1523858	42	Female	diffuse	1	2	0	0
GSM1523859	67	Male	intestinal	2	2	1	0
GSM1523860	66	Male	mixed	1	2	0	0
GSM1523861	64	Male	intestinal	1	2	0	0
GSM1523862	41	Male	diffuse	4	3	3	0
GSM1523863	64	Female	mixed	1	2	0	0
GSM1523864	52	Male	intestinal	1	2	0	0
GSM1523865	70	Male	intestinal	2	2	1	0
GSM1523866	86	Female	intestinal	4	3	2	1
GSM1523867	54	Male	intestinal	3	2	2	0
GSM1523868	62	Male	mixed	3	3	2	0
GSM1523869	67	Female	diffuse	2	2	1	0
GSM1523870	75	Male	intestinal	2	2	1	0
GSM1523871	70	Female	intestinal	2	2	1	0
GSM1523872	61	Female	diffuse	4	4	3	1
GSM1523873	57	Male	diffuse	4	2	2	1
GSM1523874	72	Female	intestinal	1	2	0	0
GSM1523875	79	Male	intestinal	2	2	1	0
GSM1523876	76	Male	intestinal	1	2	0	0
GSM1523877	65	Male	intestinal	3	2	2	0
GSM1523878	56	Male	intestinal	2	2	1	0
GSM1523879	63	Male	intestinal	4	3	3	0
GSM1523880	54	Female	diffuse	1	2	0	0
GSM1523881	74	Male	intestinal	3	2	2	0
GSM1523882	36	Male	diffuse	3	2	2	0
GSM1523883	77	Male	diffuse	2	2	1	0
GSM1523884	50	Male	diffuse	3	3	1	0
GSM1523885	53	Female	diffuse	1	2	0	0
GSM1523886	49	Male	diffuse	4	3	3	0
GSM1523887	46	Male	diffuse	1	2	0	0
GSM1523888	52	Male	intestinal	1	2	0	0
GSM1523889	74	Male	intestinal	1	2	0	0
GSM1523890	33	Female	diffuse	3	3	2	0
GSM1523891	53	Female	intestinal	1	2	0	0
GSM1523892	59	Male	intestinal	1	2	0	0
GSM1523893	74	Male	intestinal	1	2	0	0
GSM1523894	56	Male	intestinal	1	2	0	0
GSM1523895	66	Male	intestinal	1	2	0	0
GSM1523896	51	Male	intestinal	2	2	1	0
GSM1523897	78	Female	intestinal	1	2	0	0
GSM1523898	60	Male	intestinal	1	2	0	0
GSM1523899	60	Female	intestinal	2	2	1	0
GSM1523901	65	Female	intestinal	1	2	0	0
GSM1523903	60	Male	intestinal	3	4	0	0
GSM1523904	56	Male	intestinal	4	2	3	0
GSM1523905	66	Male	diffuse	2	2	1	0
GSM1523906	53	Male	diffuse	1	2	0	0
GSM1523908	44	Female	diffuse	4	4	3	0
GSM1523909	74	Male	diffuse	2	2	1	0
GSM1523910	53	Male	diffuse	3	3	1	0
GSM1523911	72	Female	intestinal	4	3	3	0
GSM1523918	62	Male	diffuse	3	3	2	0
GSM1523919	64	Male	intestinal	4	4	1	0
GSM1523920	44	Male	intestinal	2	3	0	0
GSM1523921	42	Male	diffuse	2	2	1	0
GSM1523922	65	Male	intestinal	2	2	1	0
GSM1523923	59	Male	diffuse	2	2	1	0
GSM1523924	52	Male	diffuse	2	2	1	0
GSM1523925	59	Female	diffuse	2	2	1	0
GSM1523926	69	Male	intestinal	2	2	1	0
GSM1523927	46	Male	diffuse	2	2	1	0
GSM1523928	69	Male	intestinal	2	2	1	0
GSM1523929	67	Female	intestinal	3	2	2	0
GSM1523930	51	Male	intestinal	2	2	1	0
GSM1523931	61	Female	diffuse	2	2	1	0
GSM1523932	66	Female	intestinal	2	2	1	0
GSM1523933	74	Male	diffuse	2	2	1	0
GSM1523934	70	Male	intestinal	4	3	3	0
GSM1523935	64	Male	diffuse	2	3	0	0
GSM1523936	70	Male	diffuse	2	2	1	0
GSM1523937	81	Male	intestinal	2	2	1	0
GSM1523938	53	Female	diffuse	4	3	3	0
GSM1523939	28	Female	diffuse	4	3	3	0
GSM1523940	69	Male	intestinal	4	3	3	0
GSM1523941	70	Male	diffuse	4	2	3	0
GSM1523942	70	Male	intestinal	3	2	2	0
GSM1523943	72	Female	diffuse	4	3	2	1
GSM1523944	71	Male	diffuse	3	2	2	0
GSM1523945	53	Male	diffuse	4	4	3	0
GSM1523946	50	Male	intestinal	3	2	2	0
GSM1523947	74	Female	intestinal	2	3	0	0
GSM1523948	52	Male	diffuse	4	3	3	0
GSM1523949	51	Female	diffuse	4	3	2	1
GSM1523950	57	Male	intestinal	4	2	3	0
GSM1523951	66	Male	diffuse	4	4	2	1
GSM1523952	54	Female	diffuse	2	2	1	0
GSM1523953	70	Male	diffuse	3	2	2	0
GSM1523954	62	Male	diffuse	2	2	1	0
GSM1523955	49	Male	mixed	3	2	2	0
GSM1523956	76	Male	mixed	2	2	1	0
GSM1523957	37	Female	intestinal	2	2	1	0
GSM1523958	56	Male	diffuse	2	2	1	0
GSM1523959	54	Male	intestinal	4	2	3	0
GSM1523960	70	Female	intestinal	2	2	1	0
GSM1523961	63	Male	intestinal	2	2	1	0
GSM1523962	48	Male	diffuse	3	3	2	0
GSM1523963	69	Female	intestinal	2	2	1	0
GSM1523964	61	Male	intestinal	2	2	1	0
GSM1523965	52	Male	diffuse	4	3	3	0
GSM1523966	35	Male	diffuse	4	2	3	0
GSM1523967	52	Male	diffuse	3	2	2	0
GSM1523968	44	Female	diffuse	4	3	0	1
GSM1523969	69	Male	diffuse	3	3	1	0
GSM1523970	77	Female	mixed	2	2	1	0
GSM1523971	45	Female	diffuse	3	3	1	0
GSM1523972	70	Male	mixed	4	2	1	1
GSM1523973	62	Male	diffuse	3	2	2	0
GSM1523974	61	Male	intestinal	2	2	1	0
GSM1523975	67	Male	diffuse	3	3	1	0
GSM1523976	69	Male	mixed	3	2	2	0
GSM1523977	63	Male	diffuse	2	2	1	0
GSM1523978	67	Female	diffuse	4	2	3	0
GSM1523979	78	Male	intestinal	3	3	2	0
GSM1523980	77	Female	diffuse	3	3	2	0
GSM1523981	51	Male	diffuse	2	2	1	0
GSM1523982	56	Male	diffuse	4	3	2	1
GSM1523983	61	Male	diffuse	3	2	2	0
GSM1523984	57	Male	diffuse	2	2	1	0
GSM1523985	70	Male	intestinal	3	2	2	0
GSM1523986	72	Male	diffuse	3	3	2	0
GSM1523987	30	Female	diffuse	3	3	2	0
GSM1523988	65	Male	diffuse	3	2	2	0
GSM1523989	46	Male	intestinal	4	3	3	0
GSM1523990	40	Male	diffuse	3	2	2	0
GSM1523991	63	Female	intestinal	2	2	1	0
GSM1523992	70	Female	diffuse	4	3	3	0
GSM1523993	69	Male	intestinal	3	2	2	0
GSM1523994	63	Male	intestinal	3	2	2	0
GSM1523995	82	Male	mixed	3	2	2	0
GSM1523996	75	Female	diffuse	2	2	1	0
GSM1523997	72	Female	diffuse	4	4	3	0
GSM1523998	59	Male	intestinal	3	2	2	0
GSM1523999	66	Male	intestinal	2	2	1	0
GSM1524000	69	Female	diffuse	3	3	2	0
GSM1524001	58	Male	intestinal	2	2	1	0
GSM1524002	64	Male	mixed	3	3	2	0
GSM1524003	60	Female	intestinal	3	2	2	0
GSM1524004	58	Male	diffuse	4	4	3	1
GSM1524005	71	Male	intestinal	4	2	3	1
GSM1524006	41	Female	diffuse	3	2	2	0
GSM1524007	48	Female	diffuse	4	3	1	1
GSM1524008	39	Male	diffuse	4	3	3	0
GSM1524009	60	Female	diffuse	3	2	2	0
GSM1524010	73	Female	diffuse	3	2	2	0
GSM1524011	63	Female	intestinal	2	2	1	0
GSM1524012	64	Male	diffuse	3	3	1	0
GSM1524013	63	Male	intestinal	2	2	1	0
GSM1524014	66	Female	intestinal	4	4	3	1
GSM1524015	61	Male	intestinal	4	4	1	0
GSM1524016	24	Male	diffuse	4	3	3	1
GSM1524017	67	Male	intestinal	3	2	2	0
GSM1524018	64	Male	mixed	3	3	1	0
GSM1524019	70	Male	diffuse	4	3	3	0
GSM1524020	51	Male	intestinal	3	2	2	0
GSM1524021	56	Female	diffuse	3	3	1	0
GSM1524022	65	Female	diffuse	4	3	3	0
GSM1524023	77	Female	intestinal	4	4	2	0
GSM1524024	61	Male	diffuse	3	3	2	0
GSM1524025	71	Male	diffuse	3	2	2	0
GSM1524026	52	Female	diffuse	3	3	1	0
GSM1524027	61	Male	diffuse	3	3	2	0
GSM1524028	72	Male	intestinal	3	2	2	0
GSM1524029	50	Female	diffuse	4	4	3	0
GSM1524030	46	Female	diffuse	3	3	1	0
GSM1524031	55	Male	intestinal	4	2	3	0
GSM1524032	70	Female	intestinal	4	4	1	0
GSM1524033	67	Female	intestinal	4	2	2	1
GSM1524034	65	Male	intestinal	3	3	1	0
GSM1524035	64	Female	mixed	4	3	3	0
GSM1524036	70	Male	intestinal	3	3	1	0
GSM1524037	72	Male	intestinal	3	3	2	0
GSM1524038	74	Male	diffuse	4	2	3	1
GSM1524039	72	Male	diffuse	3	3	2	0
GSM1524040	55	Female	diffuse	4	3	3	0
GSM1524041	56	Male	intestinal	4	2	3	1
GSM1524042	62	Female	diffuse	3	2	2	0
GSM1524043	60	Male	diffuse	4	2	2	1
GSM1524044	80	Male	intestinal	4	2	1	1
GSM1524045	33	Male	intestinal	2	2	1	0
GSM1524046	59	Female	diffuse	2	2	1	0
GSM1524047	74	Male	diffuse	2	2	1	0
GSM1524048	67	Male	intestinal	2	2	1	0
GSM1524049	62	Male	intestinal	2	2	1	0
GSM1524050	66	Male	intestinal	2	2	1	0
GSM1524051	51	Female	diffuse	2	2	1	0
GSM1524052	74	Male	diffuse	2	2	1	0
GSM1524053	61	Male	intestinal	2	2	1	0
GSM1524054	72	Male	intestinal	2	2	1	0
GSM1524055	54	Male	intestinal	2	2	1	0
GSM1524056	71	Male	intestinal	2	2	1	0
GSM1524057	80	Male	intestinal	4	4	0	0
GSM1524058	56	Female	intestinal	2	2	1	0
GSM1524059	58	Male	diffuse	2	3	0	0
GSM1524060	56	Male	intestinal	2	2	1	0
GSM1524061	77	Male	intestinal	2	2	1	0
GSM1524062	40	Female	diffuse	3	3	1	0
GSM1524068	71	Female	intestinal	2	2	1	0
GSM1524069	63	Male	intestinal	2	2	1	0
GSM1524070	58	Male	intestinal	2	2	1	0
GSM1524071	60	Male	intestinal	3	4	1	0
GSM1524072	43	Female	diffuse	4	3	2	1
